# Supplementary material for: Drug Solubility Correlation Using the Jouyban–Acree Model: Effects of Concentration Units and Error Criteria
Source: Molecules. 2022 Mar 20;27(6):1998. doi: 10.3390/molecules27061998 (PMC8950192; doi:10.3390/molecules27061998)
Supplement: Supplementary file 1 [file molecules-27-01998-s001.zip]

Archive with 1 entries (1 files):
- molecules-1633277-supplementary.xlsx
