# Supplementary material for: Drug Solubility Correlation Using the Jouyban–Acree Model: Effects of Concentration Units and Error Criteria
Source: Molecules. 2022 Mar 20;27(6):1998. doi: 10.3390/molecules27061998 (PMC8950192; doi:10.3390/molecules27061998)
Supplement: Supplementary file 1 [file molecules-27-01998-s001.zip › molecules-1633277-supplementary.xlsx]

## Sheet: Table S1
Table S1: Details of the investigated systems
SN	Drug	Solvent 1	Solvent 2	Ref. No.	N		T					Drug Concentration							Solvent composition			Molar volume
				Doi:		T-Mean	T-Min	T-Max	Mole fraction-Mean	Mole fraction-Min	Mole fraction-Max	Molar-Mean	Molar-Min	Molar-Max	g/L-Mean	g/L-Min	g/L-Max	Mole fraction-Mean	Mass fraction-Mean	Volume fraction-Mean	Solvent 1	Solvent 2	Drug
1	Dapsone	1,4-Dioxane	Water	https://doi.org/10.1016/j.jct.2018.03.010	88	305.65	288.15	323.15	0.00778696	3.911e-06	0.03081	0.166973	0.000217	0.591	41.4504	0.0539	147	0.28	0.5	0.5	85.2	18	182.4
2	Dapsone	1-Propanol	Water	https://doi.org/10.1016/j.jct.2018.03.010	110	300.65	278.15	323.15	0.00346522	1.359e-06	0.01406	0.0822122	7.54e-05	0.289	20.4187	0.0187	71.7	0.33	0.53	0.5	74.793	18	182.4
3	Dapsone	2-Propanol	Water	https://doi.org/10.1016/j.jct.2018.03.010	110	300.65	278.15	323.15	0.00326146	1.359e-06	0.01351	0.076994	7.54e-05	0.254	19.1272	0.0187	63	0.33	0.54	0.5	76.547	18	182.4
4	Dapsone	Acetone	Water	https://doi.org/10.1016/j.molliq.2021.117403	110	300.65	278.15	323.15	0.0294757	1.359e-06	0.1829	0.610449	7.54e-05	2.85	151.551	0.0187	707	0.33	0.54	0.5	74.034	18	182.4
5	Dapsone	Ethanol	Water	https://doi.org/10.1016/j.molliq.2021.117403	110	300.65	278.15	323.15	0.00186783	1.359e-06	0.009091	0.0455177	7.54e-05	0.157	11.301	0.0187	38.9	0.36	0.54	0.5	58.4	18	182.4
6	Dapsone	Ethyl acetate	Ethanol	https://doi.org/10.1016/j.molliq.2021.117403	110	300.65	278.15	323.15	0.00891401	0.002985	0.01328	0.120363	0.0512	0.169	29.8809	12.7	42	0.4	0.48	0.5	97.8	58.4	182.4
7	Dapsone	Methanol	Water	https://doi.org/10.1016/j.molliq.2021.117403	110	300.65	278.15	323.15	0.00392501	1.359e-06	0.01923	0.121357	7.54e-05	0.482	30.1297	0.0187	120	0.41	0.53	0.5	40.6	18	182.4
8	Ketoconazole	1,4-Dioxane	Water	https://doi.org/10.1016/j.molliq.2020.112830	55	303.2	293.2	313.2	0.0100488	3.8e-07	0.043	0.21673	2.11e-05	0.968	115.147	0.0112	514	0.28	0.5	0.5	85.2	18	385
9	Ketoconazole	1-Propanol	Water	https://doi.org/10.1016/j.molliq.2019.111382	55	303.2	293.2	313.2	0.00283172	3.8e-07	0.0175	0.0519798	2.11e-05	0.263	27.6131	0.0112	140	0.33	0.53	0.5	74.793	18	385
10	Ketoconazole	2-Propanol	Water	https://doi.org/10.1016/j.molliq.2019.112259	55	303.2	293.2	313.2	0.0019523	3.8e-07	0.00935	0.0454683	2.11e-05	0.201	24.1665	0.0112	107	0.33	0.54	0.5	76.547	18	385
11	Ketoconazole	Acetonitrile	Water	https://doi.org/10.1080/00319104.2019.1706178	55	303.2	293.2	313.2	0.00328892	3.8e-07	0.0109	0.0939603	2.11e-05	0.314	49.9624	0.0112	167	0.38	0.54	0.5	52.5	18	385
12	Ketoconazole	Carbitol	Water	https://doi.org/10.1016/j.molliq.2019.111756	55	303.2	293.2	313.2	0.00345688	3.8e-07	0.0212	0.0425358	2.11e-05	0.185	22.6048	0.0112132	98.3147	0.24	0.5	0.5	142.8	18	385
13	Ketoconazole	Ethanol	Water	https://doi.org/10.1016/j.molliq.2020.113579	44	300.7	293.2	308.2	0.00143348	2.53e-07	0.00515	0.0335024	1.4e-05	0.122	17.8047	0.00746	64.9	0.36	0.54	0.5	58.4	18	385
14	Ketoconazole	NMP	Ethanol	https://doi.org/10.1016/j.molliq.2021.115287	55	303.2	293.2	313.2	0.0127944	0.002346	0.033317	0.170433	0.041	0.363	90.5673	21.8	193	0.39	0.46	0.5	96.2	58.4	385
15	Ketoconazole	NMP	Water	https://doi.org/10.1016/j.molliq.2019.02.038	55	303.2	293.2	313.2	0.00502456	3.8e-07	0.0376	0.0745077	2.11e-05	0.414	39.5957	0.0112132	220.012	0.27	0.5	0.5	96.2	18	385
16	Ketoconazole	PEG 200	Water	https://doi.org/10.1007/s10953-014-0171-6	55	308.2	298.2	318.2	0.00177573	4e-07	0.01441	0.0186559	2.22e-05	0.0881	9.91262	0.0118	46.8	0.2	0.48	0.5	178.82	18	385
17	Ketoconazole	PG	2-Propanol	https://doi.org/10.1016/j.molliq.2020.114444	40	303.2	293.2	313.2	0.00328018	0.000774	0.007	0.0445725	0.0101	0.0961	23.687	5.38	51.1	0.51	0.5	0.54	73.71	76.547	385
18	Ketoconazole	PG	Ethanol	https://doi.org/10.1016/j.molliq.2021.116060	40	303.2	293.2	313.2	0.0045105	0.00148	0.00737	0.070875	0.0202	0.122	37.68	10.8	64.9	0.57	0.5	0.54	73.71	58.4	385
19	Ketoconazole	PG	Water	https://doi.org/10.1016/j.molliq.2019.111246	55	303.2	293.2	313.2	0.000609869	3.8e-07	0.00507	0.0110044	2.11e-05	0.0693	5.84995	0.0112	36.8	0.3	0.49	0.5	73.71	18	385
20	Meloxicam	1,4-Dioxane	Water	https://doi.org/10.1021/ie503101h	80	302.15	293.15	313.15	0.000568204	2.41e-07	0.00226	0.0085686	1.336e-05	0.0284	3.01103	0.00469474	9.97985	0.22	0.62	0.62	85.2	18	217.7
21	Meloxicam	Acetonitrile	Water	https://doi.org/10.1080/00319104.2020.1808658	55	303.15	293.15	313.15	0.000100279	1.088e-06	0.0002809	0.00239078	6.027e-05	0.00602	0.840126	0.0211791	2.11545	0.5	0.65	0.62	52.5	18	217.7
22	Meloxicam	Carbitol	Water	https://doi.org/10.1016/j.molliq.2020.114671	55	303.15	293.15	313.15	0.000646178	1.088e-06	0.001649	0.00596462	4.935e-05	0.01191	2.09599	0.0173417	4.18521	0.5	0.76	0.76	142.8	18	217.7
23	Meloxicam	Ethanol	Water	https://doi.org/10.1016/j.fluid.2011.03.012	70	303.15	293.15	313.15	2.5426e-05	1.088e-06	8.29e-05	0.000567029	6.04e-05	0.00165	0.199277	0.0212	0.579	0.44	0.61	0.58	58.4	18	217.7
24	Meloxicam	Ethyl acetate	Ethanol	https://doi.org/10.1016/j.molliq.2014.10.010	55	303.15	293.15	313.15	0.000405175	4.47e-05	0.000782	0.00496704	0.000766	0.00912	1.74513	0.269	3.2	0.5	0.58	0.6	97.8	58.4	217.7
25	Meloxicam	Formamide	Water	https://doi.org/10.1016/j.jct.2020.106332	55	303.15	293.15	313.15	0.00018783	1.088e-06	0.000927224	0.00515417	6.027e-05	0.02283	1.81119	0.0211791	8.02253	0.49	0.61	0.63	46	18	217.7
26	Meloxicam	N,N-Dimethyl formamide	Water	https://doi.org/10.1016/j.jct.2020.106332	55	303.51	293.15	313.15	0.00379277	1.088e-06	0.0162549	0.0565454	6.027e-05	0.2007	19.8702	0.0211791	70.5266	0.5	0.7	0.7	77	18	217.7
27	Meloxicam	N-Methylformamide	Water	https://doi.org/10.1016/j.jct.2020.106332	55	303.15	293.15	313.15	0.000668822	1.088e-06	0.00190744	0.0135005	6.027e-05	0.03168	4.74411	0.0211791	11.1324	0.51	0.68	0.68	56.87	18	217.7
28	Meloxicam	PEG 400	Water	https://doi.org/10.1016/j.molliq.2015.07.013	55	308.15	298.15	318.15	0.00132055	4.24e-07	0.0106	0.00762346	2.35e-05	0.0294	2.67889	0.0082579	10.3312	0.16	0.48	0.5	356.37	18	217.7
29	Meloxicam	PG	Water	https://doi.org/10.1007/s10953-011-9769-0	70	303.15	293.15	313.15	1.3919e-05	1.088e-06	7.132e-05	0.000281813	6.04e-05	0.000975	0.0990343	0.0212	0.343	0.36	0.57	0.58	73.71	18	217.7
30	Mesalazine	1-Propanol	Water	https://doi.org/10.1016/j.molliq.2019.112436	55	303.2	293.2	313.2	0.00032186	5.64e-05	0.00061	0.0110705	0.000754	0.0231	1.69513	0.115	3.54	0.33	0.53	0.5	74.793	18	102.7
31	Mesalazine	2-Propanol	Water	https://doi.org/10.1016/j.molliq.2020.112474	55	303.2	293.2	313.2	0.000297255	5.25e-05	0.000549	0.0101827	0.000684	0.0202	1.55813	0.105	3.09	0.33	0.54	0.5	76.547	18	102.7
32	Mesalazine	Acetonitrile	Water	https://doi.org/10.1080/00319104.2020.1808657	55	303.2	293.2	313.2	0.000199084	9.73e-06	0.000403	0.00792826	0.000185	0.0173	1.21372	0.0283	2.65	0.38	0.54	0.5	52.5	18	102.7
33	Mesalazine	Carbitol	Ethanol	https://doi.org/10.1016/j.molliq.2020.114763	55	303.2	293.2	313.2	0.000668415	5.25e-05	0.00239	0.00658398	0.000919	0.0175	1.00802	0.141	2.69	0.35	0.47	0.5	142.8	58.4	102.7
34	Mesalazine	Ethanol	Water	https://doi.org/10.1080/00319104.2019.1675157	55	303.2	293.2	313.2	0.000210016	5.25e-05	0.000404	0.00756896	0.000923	0.0147	1.15924	0.141	2.25	0.36	0.54	0.5	58.4	18	102.7
35	Mesalazine	Ethylene glycol	Water	https://doi.org/10.1016/j.molliq.2020.114597	55	303.2	293.2	313.2	0.000734027	8.85e-05	0.00228	0.0208482	0.00492	0.0467	3.19262	0.753	7.15	0.32	0.48	0.5	186	18	102.7
36	Mesalazine	NMP	Ethanol	https://doi.org/10.1016/j.molliq.2020.112774	55	303.2	293.2	313.2	0.00609816	5.25e-05	0.0331	0.0713542	0.000923	0.358	10.9241	0.141	54.8	0.39	0.47	0.5	96.2	58.4	102.7
37	Mesalazine	NMP	Water	https://doi.org/10.1016/j.molliq.2020.113143	55	303.2	293.2	313.2	0.00746724	9.46e-05	0.0331	0.139119	0.00527	0.377	21.3151	0.807	57.8	0.27	0.5	0.5	96.2	18	102.7
38	Mesalazine	PEG 400	Water	https://doi.org/10.1016/j.molliq.2020.113546	55	303.2	293.2	313.2	0.00216927	0.000102	0.0113	0.0284056	0.00568	0.0556	4.34935	0.87	8.51	0.16	0.48	0.5	356.37	18	102.7
39	Mesalazine	PG	Ethanol	https://doi.org/10.1016/j.molliq.2020.112714	40	303.2	293.2	313.2	0.000255743	5.39e-05	0.000619	0.00375573	0.000923	0.00846	0.5753	0.141	1.3	0.47	0.5	0.54	73.71	58.4	102.7
40	Mesalazine	PG	Water	https://doi.org/10.1016/j.molliq.2019.112136	40	303.2	293.2	313.2	0.000413232	7.0707e-05	0.000808298	0.0107292	0.00392	0.0193	1.64297	0.60027	2.95541	0.35	0.53	0.54	73.71	18	102.7
41	Naproxen	2-Propanol	Water	https://doi.org/10.1016/j.molliq.2015.01.052	44	305.7	298.2	313.2	0.0146273	5.409e-06	0.13165	0.0802955	0.00028	0.314	18.4888	0.0644728	72.3016	0.3	0.5	0.46	76.547	18	192.3
42	Naproxen	Ethanol	PG	https://doi.org/10.1016/j.fluid.2007.07.076	30	303.2	293.2	313.2	0.015945	0.00614	0.0293	0.240933	0.0828	0.451	55.4773	19.0655	103.847	0.57	0.54	0.5	58.4	73.71	192.3
43	Naproxen	Ethanol	Water	https://doi.org/10.1080/00319100701313862	55	303.2	293.2	313.2	0.00485821	4.31e-06	0.02836	0.105751	0.000239	0.496	24.3371	0.055	114	0.36	0.54	0.5	58.4	18	192.3
44	Naproxen	Ethanol	Water	https://doi.org/10.1590/S0100-40422010000900019	33	283.2	278.2	288.2	0.00888464	0.001781	0.01882	0.314109	0.0305	0.659	72.3376	7.03	152	0.36	0.54	0.5	58.4	18	192.3
45	Naproxen	Ethyl acetate	Ethanol	https://doi.org/10.1016/j.fluid.2012.02.009	55	303.2	293.2	313.2	0.0413202	0.01213	0.0728	0.581564	0.21	0.976	133.869	48.3	225	0.4	0.48	0.5	97.8	58.4	192.3
46	Naproxen	Ethylene glycol	Ethanol	https://doi.org/10.1016/j.molliq.2021.118175	55	303.2	293.2	313.2	0.0116065	0.00304	0.0189	0.194842	0.0540078	0.311478	44.8643	12.4358	71.7208	0.46	0.45	0.5	186	58.4	192.3
47	Naproxen	Ethylene glycol	Water	https://doi.org/10.1016/j.molliq.2021.115929	55	303.2	293.2	313.2	0.000746611	5.78e-06	0.0055	0.015678	0.000319451	0.0962187	3.61003	0.0735568	22.1553	0.32	0.48	0.5	186	18	192.3
48	Naproxen	PEG 200	Water	10.22037/IJPR.2015.1750	55	308.2	298.2	318.2	0.00937256	5.12e-06	0.085	0.110609	0.000284	0.513	25.4691	0.0654	118	0.2	0.48	0.5	178.82	18	192.3
49	Paracetamol	1,4-Dioxane	Water	https://doi.org/10.1021/js980149x	60	303.2	293.2	313.2	0.068455	0.0017	0.1659	1.88671	0.0944	4.63	285.15	14.3	700	0.3	0.52	0.53	85.2	18	120.9
50	Paracetamol	1-Propanol	Water	https://doi.org/10.1080/00319104.2019.1611827	55	303.2	293.2	313.2	0.0341376	0.00164	0.07005	0.900238	0.0911	1.58	136.124	13.8	239	0.33	0.53	0.5	74.793	18	120.9
51	Paracetamol	Acetonitrile	Water	https://doi.org/10.1016/j.molliq.2020.114708	55	303.2	293.2	313.2	0.029712	0.00164	0.0726	1.0368	0.091	2.43	156.72	13.8	368	0.38	0.54	0.5	52.5	18	120.9
52	Paracetamol	Carbitol	Water	https://doi.org/10.1021/je4008525	88	315.7	298.2	333.2	0.040842	0.0016	0.178	0.797908	0.0889	1.57	120.605	13.4	237	0.24	0.5	0.5	142.8	18	120.9
53	Paracetamol	Ethanol	Ethyl acetate	https://doi.org/10.1111/j.2042-7158.1995.tb00366.x	35	303.2	293.2	313.2	0.061849	0.00618889	0.0966171	0.994337	0.0637	1.65	150.241	9.63	249	0.64	0.58	0.56	58.4	97.8	120.9
54	Paracetamol	Ethanol	Water	https://d1wqtxts1xzle7.cloudfront.net/52136809/Thermodynamic_magnitudes_of_mixing_and_s20170313-16932-10ehksp-libre.pdf?1489418358=&response-content-disposition=inline%3B+filename%3DThermodynamic_magnitudes_of_mixing_and_s.pdf&Expires=1645280609&Signature=ArVMJoZoagTtSvo~dCIVECaRX~0f~3fmbuwmRG84QSKF8IIFvrQqdLxywiWgqa2je9Y3WNqivIb0hybm8GIYdoW8EcJNcdEdrzuzod7QrDnyIQrg-Xl9sTDLkJ8yIoTUdcQEAjmrV3zVmz4…	55	303.2	293.2	313.2	0.0382907	0.00152	0.0913	1.04566	0.0844	2.21	158.127	12.8	333	0.36	0.54	0.5	58.4	18	120.9
55	Paracetamol	PEG 400	Water	https://doi.org/10.1016/j.fluid.2012.07.004	55	303.15	293.15	313.15	0.0949444	0.001613	0.4422	0.912225	0.0875	1.674	137.895	13.2268	253.047	0.14	0.47	0.49	356.37	18	120.9
56	Paracetamol	PG	Ethanol	https://doi.org/10.1007/s10953-005-9007-8	55	303.2	293.2	313.2	0.0653645	0.0483	0.0812	0.956782	0.638	1.159	144.63	96.442	175.198	0.43	0.46	0.5	73.71	58.4	120.9
57	Paracetamol	PG	Water	https://doi.org/10.1590/S0103-50532006000100018	55	303.2	293.2	313.2	0.0223675	0.00152	0.0752	0.499991	0.0837	1.063	75.5801	12.6523	160.686	0.31	0.5	0.51	73.71	18	120.9
58	Sulfadiazine	1,4-Dioxane	Water	https://doi.org/10.1016/j.fluid.2015.03.046	80	303.15	293.15	313.15	0.000923233	3.799e-06	0.0026	0.0176581	0.000211	0.048	4.41883	0.0527	12	0.41	0.63	0.63	85.2	18	167.3
59	Sulfadiazine	1-Propanol	Water	https://doi.org/10.1007/s10953-014-0169-0	55	303.15	293.15	313.15	3.631e-06	6.9e-08	1.1713e-05	8.7713e-05	3.8e-06	0.0002408	0.0219527	0.000951064	0.0602674	0.33	0.53	0.5	74.793	18	167.3
60	Sulfadiazine	Acetonitrile	Methanol	https://doi.org/10.1016/j.molliq.2020.114979	189	298.15	278.15	318.15	0.000694159	7.1e-05	0.001341	0.0151804	0.00176	0.0309	3.79887	0.439	7.74	0.46	0.5	0.5	52.5	40.6	167.3
61	Sulfadiazine	Acetonitrile	Water	https://doi.org/10.1080/00319104.2019.1594227	55	303.15	293.15	313.15	0.000326602	3.8e-06	0.000875	0.00890489	0.000211	0.0218	2.22878	0.0528	5.45	0.37	0.53	0.49	52.5	18	167.3
62	Sulfadiazine	Carbitol	Water	https://doi.org/10.1080/00319104.2020.1858420	88	295.65	278.15	313.15	0.00146881	1.89e-06	0.00696	0.0204678	0.000105	0.051	5.12268	0.0262794	12.7643	0.24	0.5	0.5	142.8	18	167.3
63	Sulfadiazine	DMF	Water	https://doi.org/10.1111/j.2042-7158.1968.tb09656.x	42	303.15	293.15	313.15	0.00737556	3.27e-06	0.0657	0.118263	0.000181	0.892	29.5761	0.0453007	223	0.21	0.33	0.33	82.6	18	167.3
64	Sulfadiazine	Ethanol	Water	https://doi.org/10.1016/j.molliq.2013.06.011	55	303.15	293.15	313.15	9.3374e-05	3.799e-06	0.0002636	0.00266784	0.0002105	0.00689	0.667708	0.0526839	1.72443	0.36	0.54	0.5	58.4	18	167.3
65	Sulfadiazine	Ethylene glycol	Water	https://doi.org/10.1016/j.molliq.2020.115058	189	298.15	278.15	318.15	9.9719e-05	1.61e-06	0.0007516	0.00244728	8.93e-05	0.0134	0.612589	0.0224	3.37	0.31	0.48	0.5	186	18	167.3
66	Sulfadiazine	Methanol	Water	https://doi.org/10.1016/j.fluid.2014.07.013	55	303.15	293.15	313.15	0.000106807	3.799e-06	0.0003401	0.00339532	0.0002105	0.00902	0.84978	0.0526839	2.25753	0.41	0.53	0.5	40.6	18	167.3
67	Sulfadiazine	NMP	Water	https://doi.org/10.1016/j.molliq.2021.115693	88	295.65	278.15	313.15	0.00957646	1.89e-06	0.1371	0.1371	0.000105	1.272	34.3134	0.0262794	318.356	0.27	0.5	0.5	96.2	18	167.3
68	Sulfadiazine	Octanol	Methanol	https://doi.org/10.15446/rcciquifa.v49n1.87038	33	294.82	278.15	313.15	7.047e-05	4.5e-06	0.0003231	0.00139598	2.85e-05	0.00799	0.349192	0.00713	2	0.3	0.49	0.5	157.4	40.6	167.3
69	Sulfadiazine	PEG 400	Water	https://doi.org/10.1016/j.molliq.2015.12.114	55	308.15	298.15	318.15	0.00216021	4.81e-06	0.0139	0.0159336	0.000266	0.052	3.98787	0.0665745	13.0146	0.16	0.48	0.5	356.37	18	167.3
70	Sulfanilamide	1,4-Dioxane	Water	https://doi.org/10.1016/j.molliq.2020.114342	35	308.15	293.15	323.15	0.149644	0.000692	0.3358	5.35827	0.0384	16.2	922.694	6.61248	2789.64	0.3	0.5	0.5	85.2	18	120.7
71	Sulfanilamide	Acetone	Ethanol	https://doi.org/10.1021/acs.jced.9b00411	99	298.15	278.15	318.15	0.0509406	0.0054737	0.110378	0.79087	0.0941	1.63	136.188	16.204	280.686	0.47	0.51	0.51	74.034	58.4	120.7
72	Sulfanilamide	Acetone	Ethyl acetate	https://doi.org/10.1021/acs.jced.9b00411	99	298.15	278.15	318.15	0.0342064	8.9e-06	0.110378	0.465207	9.11e-05	1.63	80.1087	0.0156874	280.686	0.56	0.52	0.5	74.034	97.8	120.7
73	Sulfanilamide	Acetone	Methanol	https://doi.org/10.1021/acs.jced.9b00411	99	298.15	278.15	318.15	0.0579324	0.0112488	0.110378	1.08405	0.281	1.66	186.673	48.3882	285.852	0.41	0.5	0.49	74.034	40.6	120.7
74	Sulfanilamide	Acetone	Toluene	https://doi.org/10.1021/acs.jced.9b00411	99	298.15	278.15	318.15	0.0285466	3.92e-06	0.110378	0.26295	3.86e-05	1.03	45.2799	0.00664692	177.366	0.57	0.52	0.5	74.034	106.3	120.7
75	Sulfanilamide	Acetonitrile	Water	https://doi.org/10.1016/j.molliq.2020.114342	35	308.15	293.15	323.15	0.0088294	0.000692	0.028889	0.28488	0.0384	1.06	49.0563	6.61248	182.532	0.39	0.53	0.5	52.5	18	120.7
76	Sulfanilamide	DMF	Water	https://doi.org/10.1016/j.molliq.2020.114342	35	308.15	293.15	323.15	0.0154513	0.000692	0.061685	0.356966	0.0384	1.07	61.4695	6.61248	184.254	0.32	0.51	0.5	82.6	18	120.7
77	Sulfanilamide	DMSO	Water	https://doi.org/10.1016/j.molliq.2020.114342	35	308.15	293.15	323.15	0.0102726	0.000692	0.033012	0.273443	0.0384	0.599	47.0869	6.61248	103.148	0.31	0.49	0.5	70.936	18	120.7
78	Sulfanilamide	Ethanol	Water	https://doi.org/10.1016/j.molliq.2020.114342	35	308.15	293.15	323.15	0.0170517	0.000692	0.045499	0.553186	0.0384	1.63	95.2586	6.61248	280.686	0.37	0.53	0.5	58.4	18	120.7
79	Sulfanilamide	PG	Water	https://d1wqtxts1xzle7.cloudfront.net/52136769/Thermodynamics_of_Sulfanilamide_solubili20170313-28567-wkh7pa-with-cover-page-v2.pdf?Expires=1645286190&Signature=QIShsQ558Z8Ws6jiVQj1wd6IFKCZY7fxRSnmWOARMUqqHX-lqWtsCffjYFz1K3~JAQgOO2xZNuJKdp43lBljRAK--Z4aO2GkSFQvp7aNbGFQvhlSIKacjeMY4bfONzFohysoANkWHAy3eI5xShpUahEi9pKPMF98wNXjnR~bRCGvXiMlChz7-TP-McHntd7xeOyh0BJLkDDuam7xC5MifkAQJTIfF5~LgCtm9E2NvbDYBd…	55	303.15	293.15	313.15	0.0213505	0.001057	0.0829	0.508325	0.0587	1.22	87.5336	10.1081	210.084	0.3	0.49	0.5	73.71	18	120.7

## Sheet: Table S2
Table S2: MRDs% of back-calculated data using Eq. (1) for solubility of
SN	Code
	1	2	3	4	5	6	7	8	9
1	34.6	34.6	34.6	4.3	4.1	4.1	4.6	4.5	4.5
2	25.3	25.4	25.4	3.1	3	3	2.7	2.8	2.9
3	31.2	31.3	31.3	5	4.9	4.9	4.2	4.1	4.1
4	30	30.3	30.3	5.8	5.9	6	4.2	4.2	4.3
5	21.4	21.7	21.7	8.9	8.7	8.7	6.4	6	6
6	3.7	3.7	3.7	1.9	1.7	1.7	2.2	2.1	2.1
7	18.1	18.2	18.2	12.3	12.2	12.3	10.8	10.6	10.6
8	20.9	20.7	20.7	10	10.3	10.3	10.1	10.3	10.3
9	33.5	33.3	33.2	17	17.1	17	15.3	15.5	15.5
10	30.1	29.9	29.9	24.4	25.3	25.2	20.5	21	21
11	47.5	47.5	47.8	37.5	37.2	37.4	34.6	34.6	34.5
12	70.2	68.3	68.4	13.5	13.5	13.5	13.3	13.4	13.4
13	8.9	8.7	8.7	7.8	8	7.9	7.6	7.8	7.8
14	1.1	1.2	1.2	0.5	0.6	0.6	0.6	0.8	0.8
15	42.8	42.3	42.3	13.6	13.6	13.6	13.9	13.9	13.9
16	19	18.2	18.2	9.9	10.3	10.3	10.5	10.4	10.4
17	4.2	4.2	4.2	4	4	3.9	4.2	4.4	4.3
18	6.9	6.9	6.9	6.5	7	6.4	6.1	6.1	6
19	23.1	22.8	22.8	18.1	19.7	19.8	18	15.4	19.4
20	27.6	25.4	25.4	11.1	11.2	11.2	11.1	11.2	11.2
21	11.1	10.8	10.9	7.4	7.4	7.4	6.8	6.8	6.8
22	11.4	11.3	11.3	3.4	3.6	3.8	3.4	3.2	3.2
23	5	5.5	5.5	4.1	3.2	3.2	4.4	4	4
24	2.6	2.6	2.7	1.9	1.9	2	2	2	2
25	6.5	6.4	6.4	7.8	7.7	7.7	7.6	7.5	7.5
26	2.2	2.2	2.2	4.5	5.3	5.3	4.6	4.1	4.1
27	17.6	17.6	11.9	8.2	8.3	8.3	8.2	8.3	8.3
28	16.1	16.5	16.5	7.4	5.7	5.7	9.9	6	6
29	8.2	7.7	7.7	5	5.4	5.4	5.1	5.4	5
30	9.5	9.4	9.5	3.5	5.6	3.6	3.6	3.8	3.8
31	6.9	6.7	6.7	3.4	3.5	3.6	3.6	3.8	3.9
32	5.9	6	6	4.1	6.3	6.4	4.8	4.7	4.6
33	6.2	6.3	6.3	4.9	5.1	5	5.6	5.7	5.7
34	4.9	5	5.1	3.8	3.9	3.9	3.7	3.8	3.8
35	7.1	6.6	6.6	5.1	5.1	5.2	5.2	5.2	5.2
36	7.3	7.3	7.2	5	5	5	7.3	7.1	7.1
37	28.4	28.1	28.1	20.9	23.7	23.7	20.9	23.1	21
38	8.3	7.7	7.7	6	3	3	5.8	3.2	3.2
39	11.1	11.1	11.1	13.5	13.6	13.5	13.6	13.1	13.5
40	5.6	5.5	5.5	6.4	6.6	6.6	6.4	6.5	6.5
41	29	28.9	28.9	18.1	19.6	19.6	13.1	15.4	15.4
42	1.1	1.2	1.2	1.4	1.4	1.4	1.2	1.2	1.2
43	23.1	23	23	11.1	11.2	11.2	9.1	9.2	9.2
44	11.5	11.5	11.4	8.4	8.6	8.5	8.1	8.4	8.4
45	1.4	2.2	2.2	1.8	2.5	2.5	1.5	2.4	2.4
46	2	2.1	2.1	1.7	1.8	1.8	2.1	2.2	2.2
47	13.9	8.4	8.4	4.5	4.7	4.7	4.6	4.7	4.7
48	34.9	34.3	34.4	16.1	16.6	16.7	15.7	15.4	15.5
49	15.5	15.4	15.4	11.2	12.3	12.3	11	12	12
50	8.8	8.9	8.8	6	6.8	6.8	6.2	6.1	6.1
51	5.9	6	6.1	9.5	9.4	9.5	10.8	10.8	10.8
52	16.1	16.5	16.5	9	8.8	8.8	9	8.8	8.8
53	3.2	3.2	3.2	3.2	3.2	3.2	3	2.9	3
54	4	4.3	4.3	4.5	4.6	4.6	4.4	4.6	4.6
55	14.2	14.4	14.4	3.3	2.4	2.4	3	2.3	2.3
56	1.6	1.5	1.5	1.8	1.7	1.7	1.7	1.6	1.6
57	3.3	3.6	3.6	2.4	2.4	2.4	2.4	2.4	2.4
58	13.2	13.2	13.2	11.5	11.3	11.3	11.6	11.6	11.7
59	7	6.9	6.9	5.4	5.6	5.6	6.2	6.4	6.4
60	7.5	7.5	7.5	5.4	5.3	5.4	5.3	5.3	5.3
61	4.6	4.6	4.6	4	4.2	4.1	4.2	4.4	4.4
62	29.3	49.2	49.2	19	17.9	17.9	19	17.9	17.9
63	11	10.9	10.9	8.3	2.9	2.9	3.4	3.5	3.5
64	4.9	4.9	4.9	3.9	4	4	3.7	3.8	3.8
65	5.5	5.5	5.6	6.9	7.3	7.3	6.8	7	7
66	5.3	5.2	5.2	4.7	4.6	4.6	4.6	4.6	4.6
67	23.3	23	23	28.9	27.1	27.1	28.6	26.8	26.8
68	4.8	4.6	4.6	4.7	4.8	4.8	4.7	4.8	4.8
69	12.5	12.9	12.9	5	4.8	4.8	5.2	4.6	4.6
70	31.1	30	30	5.7	5.9	5.9	6	6.1	6.1
71	3.8	3.8	3.8	3.1	3	3	3	3	3
72	8.8	8.8	8.8	13.2	13.2	13.2	11.5	11.5	11.5
73	4	4	4	2	1.8	1.8	2	1.8	1.8
74	10.8	10.9	10.9	11	11.2	11.2	10.8	10.9	10.9
75	9.6	9.7	9.7	11.7	11.8	11.8	5.6	6	6
76	3.5	3.6	3.6	2.7	2.7	2.7	2.8	2.8	2.8
77	10.9	10.8	10.8	3.1	3.2	3.2	3.2	3.2	3.2
78	11.1	11.1	11.1	4.6	4.8	4.8	3.9	4.2	4.2
79	2.8	2.9	2.9	3.4	3.5	3.5	3.3	3.4	3.4
Overall	13.8835	13.9785	13.9152	7.89494	7.93797	7.91266	7.54051	7.47342	7.5

## Sheet: Table S3
Table S3: 100000 RMSD1 of back-calculated data using Eq. (1) for solubility of investigated drugs in the studied solvent mixtures obtained for different concentration units
SN					Code
	1	2	3	4	5	6	7	8	9
1	397.485	10005.1	2484328	77.364	1376.96	339558	82.427	1467.18	361938
2	153.332	4321.78	1073067	11.252	302.176	75566	10.571	384.704	96724
3	173.685	4806.86	1196390	34.945	643.216	161326	24.497	475.901	118934
4	1410.46	32223.5	8016557	244.19	5725.44	1431909	139.565	3699.73	928868
5	64.669	1775.59	440722	24.737	616.393	152469	17.976	427.86	105562
6	48.206	678.804	168562	24.478	319.687	80127	29.376	393.399	97907
7	111.209	3804.59	948488	62.193	2185.39	546397	51.055	1805.36	451549
8	327.23	7810.82	4.13494e+06	129.073	3451.77	1818688	129.096	3480.48	1833861
9	126.772	2584.33	1372370	60.195	1208.06	642635	44.787	956.568	507938
10	104.007	2466.91	1310873	76.233	1459.16	962210	45.118	1185.55	631233
11	322.845	10056.9	5375623	213.698	6625.7	3540510	182.559	5562.64	2972752
12	385.61	2011.22	3190411	62.525	852.823	453216	61.576	841.121	446998
13	18.22	441.075	234845	11.641	301.642	160312	15.75	399.973	212617
14	18.954	295.167	164115	7.404	137.221	75473	10.39	187.603	105605
15	175.673	3238.76	1721178	50.32	971.511	516291	52.863	1006.41	534839
16	36.944	546.694	291107	11.16	194.201	133395	12.423	218.009	116099
17	28.618	368.582	204774	27.391	374.331	195192	27.711	382.418	211112
18	56.275	878.035	463121	52.662	798.684	421478	46.794	727.239	377440
19	13.847	300.505	160327	11.759	223.907	159899	13.741	228.557	153534
20	30.321	441.351	155092	8.227	126.175	44338	8.227	126.175	44338
21	1.154	32.415	11131	1.057	24.641	8658	1.191	26.569	9336
22	5.069	184.914	5085	1.458	233.497	1452	1.46	233.27	81971
23	0.208	4.949	1738	0.152	3.323	1156	0.193	4.352	1515
24	1.55	19.228	6866	1.099	13.559	4903	1.137	14.031	5069
25	1.154	34.193	12015	2.697	70.941	24929	2.506	66.175	23254
26	15.538	213	74849	22.061	299.06	135950	21.954	296.087	104046
27	10.858	195.648	63397	4.713	116.877	41071	4.715	116.905	41081
28	22.15	273.357	96058	18.873	53.224	18703	6.456	59.503	20909
29	0.156	2.866	1017	0.144	2.603	881	0.145	2.617	934
30	4.546	164.854	25315	1.823	64.719	15791	1.85	68.405	10584
31	2.788	95.405	14596	1.312	43.245	6641	1.428	49.082	7542
32	1.907	79.703	12162	1.374	52.727	13177	1.58	59.008	8947
33	4.129	44.542	6846	3.338	37.37	5728	3.934	40.962	6266
34	1.587	55.684	8587	1.125	38.36	5932	1.09	37.417	5781
35	6.299	183.441	28298	3.875	131.911	20315	3.926	133.31	20541
36	45.05	544.265	82915	32.909	405.798	61626	45.631	552.071	83903
37	131.265	2784.07	425901	48.307	1283.87	229604	48.79	1289.85	196442
38	16.97	322.934	49517	37.955	183.808	27969	27.633	187.582	28558
39	3.835	57.325	8725	5.201	61.219	11738	4.195	62.245	12066
40	2.973	90.569	13869	3.737	116.86	17895	3.711	115.955	17756
41	131.106	1268.48	292081	275.803	2201.22	506854	216.624	1958.61	450990
42	41.653	663.9	152869	46.64	729.314	167932	44.6	698.38	160809
43	100.211	2248.62	519659	57.439	1263.38	292920	34.131	792.329	184465
44	137.874	4965.11	1147842	112.11	4347.89	991292	105.402	4282.73	977838
45	87.441	4372.69	1000118	110.578	4480.25	1023876	96.402	4435.22	1013757
46	31.043	557.366	128339	27.362	478.332	110141	31.869	572.35	131789
47	14.07	164.763	37938	4.568	113.045	26030	4.984	125.186	28825
48	313.376	5398.88	1247976	81.354	1448.65	305681	124.538	1315.94	299334
49	1639.7	43895.8	6658870	1245.54	38602.1	5836021	1208.1	37724.4	5704157
50	475.422	13034.7	1963667	253.735	7562.63	1466936	279.126	7668.62	1151658
51	152.725	5863.17	899994	376.801	12080.1	1840143	464.245	14870.7	2260321
52	880.657	21545.7	3255953	486.022	11183.6	1648877	486.022	11183.6	1684877
53	388.926	6748.93	1025798	371.532	6072.33	933606	351.173	5829.23	895420
54	147.699	4766.7	728442	239.14	6818.73	1.02624e+06	244.822	6764.42	1013197
55	1413.62	20603.7	3143222	320.582	2451.6	374006	246.41	2390.05	364618
56	140.082	1923.64	296662	158.904	2234.51	337774	148.238	2085.31	315221
57	88.8	2569.24	384890	67.084	1658.77	248495	67.783	1621.85	242965
58	18.479	334.228	84190	19.221	366.028	92355	19.493	371.132	93612
59	0.041	0.93	233	0.024	0.619	155	0.032	0.768	192
60	7.808	175.867	44163	5.933	133.809	33642	5.885	132.724	33371
61	2.22	59.565	14762	1.634	50.052	12368	1.728	53.625	13285
62	40.74	823.281	519396	22.223	315.342	78924	22.223	315.456	78952
63	76.211	1496.76	372662	116.561	569.333	143374	23.799	570.218	144040
64	0.447	15.283	3825	0.54	16.803	4206	0.55	16.948	4242
65	0.6	17.475	4225	0.826	25.561	6551	0.802	25.555	6294
66	0.656	22.428	5613	0.626	21.787	5453	0.636	22.268	5573
67	489.191	7455.04	1865848	982.114	14617.5	3658478	979.024	14552.3	3642141
68	0.447	9.411	2363	0.501	9.349	2365	0.495	9.333	2358
69	30.02	397.27	99429	5.397	103.598	25928	6.287	74.543	18657
70	10348.1	417688	71925852	1473.01	79071.9	13616173	1543.01	80971.7	13943328
71	253.894	3917.95	674671	197.816	3064.1	527639	196.459	3043.86	524152
72	297.99	4148.23	714326	514.654	7145.47	1230449	428.051	5947.91	1024231
73	390.241	7394.81	1273385	174.91	3065.16	527821	171.618	3001.08	516786
74	256.498	2436.82	419620	436.743	4076.86	702035	367.615	3445.56	593325
75	205.157	7484.72	1288869	219.907	5246.02	1398620	130.137	4920.68	847341
76	1239.7	2988.55	514629	417.302	1909.52	328819	398.287	1832.78	315604
77	146.019	1922.03	730677	28.782	1195.24	205820	29.668	1222.09	210444
78	287.976	10748.4	1850873	170.267	6886.53	1185861	157.578	6509.76	1120980
79	87.651	2342.38	403358	69.153	2214.59	381353	67.083	2148.01	369887
Overall:	312	8948.24	1.76903e+06	132.759	3353.97	681903	125.253	3302.27	650448

## Sheet: Table S4
Table S4: 100 RMSD2 of back-calculated data using Eq. (1) for solubility of investigated drugs in the studied solvent mixtures obtained for different concentration units
SN	Code
	1	2	3	4	5	6	7	8	9
1	49.3	49.3	49.2	5.4	5.3	5.2	5.9	5.8	5.7
2	33.5	33.6	33.6	4.5	4.4	4.4	4	4.2	4.2
3	41.1	41.2	41.2	7.3	7	7.1	5.9	5.9	5.9
4	40.1	40.4	40.4	7.9	8.1	8.1	5.7	5.8	5.8
5	28.5	28.8	28.8	11.5	11.2	11.2	8.4	7.9	7.9
6	4.9	5	4.9	2.5	2.4	2.4	3	2.9	2.9
7	24.2	24.4	24.4	17	16.8	16.9	15	14.8	14.8
8	28.1	27.8	27.8	14.5	14.9	14.8	14.7	15	15
9	48.3	48.1	48	24.4	24.6	24.5	22.7	23	22.9
10	43.5	43.4	43.4	34.2	35	35	29	29.3	29.3
11	51.5	51.5	51.7	21.8	43.7	43.8	41	42.3	41
12	99.4	97.5	97.5	17.4	17.6	17.6	17.2	17.5	17.5
13	12.1	11.9	11.9	10.7	10.8	10.8	10.6	10.8	10.8
14	1.4	1.5	1.6	0.7	0.8	0.8	0.9	1	1
15	60.2	59.7	59.7	18.8	18.9	18.9	19.2	19.2	19.2
16	26.6	25.6	25.6	0.7	14.3	14.3	14.1	14.3	14.3
17	6.2	6.3	6.1	5.6	5.6	5.4	6.2	6.2	6.1
18	10.2	10.2	10.2	14.9	10	9.5	9	9	8.8
19	37.9	37.6	37.6	30.1	30.8	30.8	30.2	30.7	30.8
20	37.6	34.7	34.7	14.9	14.9	14.9	14.9	14.9	14.9
21	15.2	14.4	15.3	9.9	9.8	9.8	9	9	9
22	17.8	17.6	17.2	6.6	6.5	6.5	6.5	6.5	6.6
23	7	7.6	7.6	5.5	4.6	4.6	6.1	5.7	5.7
24	3.4	3.5	3.5	2.7	2.6	2.7	2.7	2.7	2.7
25	9.2	9	9	9.9	9.8	9.8	9.8	9.7	9.7
26	3	2.9	2.9	5.8	7	7	6	5.4	5.4
27	23.8	23.9	17.5	13.2	13.4	13.4	13.2	13.4	13.4
28	22.5	23	23	12.6	7.5	7.5	13	8.1	8.1
29	10.8	10.2	10.2	6.6	6.8	6.9	6.7	6.9	6.8
30	12.3	12.1	12.1	4.9	7.5	7.6	4.9	5.2	5.2
31	9.4	9.2	9.2	5.1	5.2	5.2	5.2	5.5	5.5
32	7.6	7.7	7.7	5.3	8.3	8.2	6.1	5.9	5.9
33	9.9	10	10	7	7.2	7.1	8.4	8.1	8
34	6.6	6.7	6.8	5.2	5.3	5.3	5.2	5.2	5.2
35	9.9	9.3	9.4	7.4	7.4	7.4	7.5	7.5	7.6
36	10.9	10.7	10.7	6.8	6.8	6.7	10.1	9.8	9.8
37	37	36.7	36.7	30.6	32.8	32.8	30.7	31.9	30.7
38	10.9	10.2	10.2	8.4	4.4	4.4	8	4.7	4.6
39	15.7	15.7	15.6	18.5	18.6	18.4	18.6	18	18.5
40	7.9	7.8	7.8	9.1	9.4	9.4	9.1	9.4	9.4
41	35.1	35.1	35.1	22.6	24.4	24.4	17.1	19.8	19.8
42	1.8	1.8	1.9	2.1	2.1	2.1	1.9	2	2
43	28.8	28.7	28.7	15.1	15.2	15.2	12.9	13.1	13
44	14.9	15.1	15	11.2	11.4	11.3	11.7	12.1	12
45	2	5.6	5.6	2.4	5.9	5.8	2.1	5.8	5.7
46	2.8	2.9	2.9	2.4	2.5	2.5	2.9	3	3
47	16.8	10.8	10.8	5.9	6.2	6.2	6.2	6.4	6.4
48	54.3	53.6	53.7	24.2	25.5	25.6	24.1	24.1	24.2
49	19.4	19.4	19.5	14.3	15.7	25.1	13.9	15.3	15.3
50	12.1	12.1	12.1	8	9.3	9.3	8.3	8.2	8.1
51	10.4	10.5	10.5	13.5	13.4	15.4	15	15.1	15.2
52	21.5	21.9	21.9	11.7	11.5	11.5	11.7	11.6	11.5
53	4.9	5	5	4.5	2.2	4.5	4.3	4.2	4.3
54	6.2	6.4	6.5	6.8	7	7	6.6	7	6.9
55	18	18.2	18.2	4.4	3.4	3.4	4.1	3.2	3.2
56	2.2	2	2	2.4	2.3	2.3	2.2	2.1	2.1
57	4.6	4.8	4.8	3.5	3.5	3.5	3.5	3.5	3.5
58	16.1	16	16.1	15.3	15.1	15.2	15.5	15.6	15.6
59	9.5	9.4	9.4	8	8.1	8.1	8.7	8.9	8.9
60	9.7	9.6	9.7	7.2	7.1	7.2	7.1	7.1	7.1
61	6.8	6.7	6.7	5.6	5.8	5.7	5.8	6.1	6
62	46.9	72.4	72.4	27.1	26	26	27.1	26	26
63	15.3	15.3	15.2	11.13	4.7	4.7	5	5.2	5.2
64	6.8	6.9	6.9	5.4	5.6	5.6	5.1	5.4	5.4
65	8.5	8.5	8.5	10.3	10.9	10.9	10.1	10.4	10.4
66	7.9	7.8	7.8	7	7	7	6.9	6.9	6.9
67	34.2	33.5	33.5	36.9	34.9	34.9	36.7	34.7	34.7
68	7.3	7.1	7.1	7	7	7	7	7	7
69	17.7	18	18	7	6.7	6.7	7.3	6.7	6.7
70	49.1	47.8	47.8	8.7	8.9	8.9	9.1	9.3	9.3
71	5.3	5.2	5.2	4.3	4.2	4.2	4.3	4.2	4.2
72	14.6	14.6	14.6	19.2	19.2	19.2	17.1	17.1	17.1
73	5.9	5.8	5.8	2.9	2.6	2.6	2.8	2.6	2.6
74	14.8	14.8	14.9	15.3	15.4	15.4	14.6	14.7	14.7
75	13.4	13.6	13.6	15.8	16.1	16.1	8.1	8.6	8.6
76	46.7	5.5	5.5	26.3	4.2	4.2	25.6	3.9	3.9
77	16	15.8	15.8	5.5	5.4	5.4	5.6	5.5	5.5
78	15.2	15.2	15.2	6.9	7.3	7.3	6.1	6.6	6.6
79	4	4.1	4.1	5	5.2	5.2	4.9	5.1	5.1
Overall:	19.7835	19.4203	19.3506	10.87	10.9734	11.1354	10.8025	10.5468	10.5101

## Sheet: Table S5
Table S5: E1 of back-calculated data using Eq. (1) for solubility of investigated drugs in the studied solvent mixtures obtained for different concentration units
SN	Code
	1	2	3	4	5	6	7	8	9
1	23.27	600.16	148954	3.53	76.96	18937.5	3.76	82.22	20237.3
2	8.57	235.63	58453.3	0.73	18.68	4638.47	0.6	20.05	5032.9
3	9.86	268.59	66810.3	1.82	38.12	9592.66	1.34	29.87	7459.28
4	71.73	1754.59	436219	12.55	323.5	80894.8	7.78	209.12	52639.8
5	3.48	100.49	24961.2	1.37	37.4	9244.07	0.98	25.65	6319.09
6	3.37	47.06	11700	1.68	21.68	5394.58	2.03	26.79	6667.92
7	6.24	217.88	54236.5	3.63	128.06	32011.3	2.96	104.23	26080.1
8	16.09	393	208036	7.23	190.94	101048	7.16	188.31	99641
9	5.52	118.42	62883.3	2.95	61.76	32824.7	2.06	44.71	23803.8
10	5.26	131.53	69817.7	2.81	102.83	54626.9	2.72	72.59	38607.7
11	13.88	428.55	228918	8.78	277.49	148244	7.64	252.51	125225
12	18.82	303.31	161188	2.94	45.78	24329.9	2.9	45.18	24011.4
13	0.84	21.7	11557	0.65	16.81	8897.45	0.73	19.76	10516.1
14	1.27	20.22	11092.5	0.52	9.78	5185.08	0.69	12.76	7011.01
15	8.06	160.8	85452.9	2.44	50.7	26944	2.54	52.42	27855.4
16	1.56	24.43	12979.6	0.52	11.69	6250.04	0.61	10.38	5524.79
17	1.68	23.16	12086.1	1.64	22.32	11645.4	1.75	24	12541.6
18	3.45	53.6	28443.1	3.22	54.23	26335.4	2.97	46.07	24523.8
19	0.57	12.85	6876.89	0.54	13.86	7417.74	0.5	13.19	7077.64
20	1.64	24.06	8453.75	0.44	7.26	2551.21	0.44	7.26	2551.21
21	0.08	2.26	734.9	0.07	1.71	601.75	0.07	1.79	629.39
22	0.36	4.1	495.28	0.1	2.23	640.72	0.1	2.22	640.59
23	0.01	0.3	104.36	0.01	0.2	71.02	0.01	0.26	90
24	0.11	1.37	487.69	0.07	0.94	343.84	0.08	0.98	353.94
25	0.07	2.16	759.05	0.14	3.9	1371.08	0.13	3.69	1295.14
26	0.7	10.55	3708.29	1.28	23.3	8187.28	1.29	18.92	6650.08
27	0.68	14.17	3961.07	0.29	6.81	2394.54	0.29	6.82	2395.32
28	0.94	13.36	4693.38	0.34	2.84	999.458	0.67	3.19	1121.66
29	0.01	0.19	67.97	0.01	0.15	54.47	0.01	0.16	53.73
30	0.35	12.2	1872.11	0.13	7.44	1099.25	0.13	4.69	719.58
31	0.21	7.11	1086.89	0.1	3.14	490.14	0.11	3.58	556.47
32	0.13	5.37	821.03	0.1	5.81	890.46	0.11	4.14	626.36
33	0.27	3.18	489.25	0.23	2.71	412.91	0.23	3	458.98
34	0.11	3.96	613.5	0.08	2.86	442.91	0.08	2.79	430.24
35	0.41	12.68	1958.01	0.26	9.14	1410.16	0.26	9.23	1420.57
36	2.29	28.78	4387.6	1.72	22.1	3382.25	2.52	31.08	4742.82
37	7.51	183.07	28002.5	3	105.84	16152.5	3.03	118.02	12935
38	1.06	22.18	3404.44	1.4	11.03	1675.99	1.3	11.42	1736.67
39	0.23	3.54	539.46	0.26	4.91	750.12	0.34	4.53	765.28
40	0.21	6.4	979.51	0.25	7.95	1217.18	0.25	7.89	1208.65
41	6.58	78.64	18107.3	10.91	114.19	26292.5	8.68	99.28	22860.2
42	2.24	35.28	8125.67	2.62	40.89	9414.91	2.4	36.78	8469.06
43	5.09	125.09	28886.2	2.75	67.15	15521.2	1.7	43.54	10136.2
44	10.07	364.6	83407.5	7.18	286.95	65334.7	7.25	275.46	62794.2
45	6.45	166.58	38307.3	7.96	183.09	41979	6.89	174.75	40172.2
46	2.26	40.71	9373.87	1.97	34.38	7917.14	2.33	41.91	9650.31
47	0.58	7.33	1688.35	0.2	5.35	1232.07	0.21	5.66	1303.83
48	15.63	293.34	67798.4	4.11	84.28	19391.8	4.26	62.48	14320.1
49	116.94	3191.55	483511	88.42	2722.27	117075	86.13	2660.67	402071
50	32.16	911.46	137541	18.28	684.03	103288	19.82	567.88	85390.4
51	11.32	434.24	66859.2	26.42	890.96	135957	32.51	1091.03	165837
52	53.08	1380.24	208387	31.27	776.48	115441	31.27	776.48	117075
53	25.4	430.1	66126.8	25.02	170.77	60420.4	23.4	379.09	58322.9
54	9.99	338.85	51468.5	15.04	457.67	68841	15.28	460.26	68711.1
55	85.35	1357.26	205168	17.28	178.49	26981.1	14.03	171.33	25899.2
56	10.4	147.25	22608.2	12.14	170.77	25814.4	11.6	162.18	24515.7
57	5.09	163.71	24747.2	4.07	108.92	16465	4.06	106.41	16085.7
58	1.2	23.43	5901.46	1.17	22.2	5581.56	1.2	22.81	5740.37
59	0	0.06	15.85	0	0.04	11	0	0.05	13.63
60	0.54	12.06	3032.84	0.4	8.81	2217.33	0.4	8.74	2199.05
61	0.13	3.8	950.07	0.11	3.42	844.83	0.11	3.65	905.31
62	2.25	112.96	28273.1	1.2	21.31	5334.55	1.2	21.32	5336.57
63	3.11	64.08	15986.8	0.93	22.32	5697.18	0.91	22.71	5694.27
64	0.03	1.07	267.61	0.03	1.09	272.2	0.03	1.09	273.42
65	0.03	0.96	243.09	0.04	1.42	355.49	0.04	1.36	337.72
66	0.04	1.39	348.68	0.04	1.34	335.2	0.04	1.34	336.56
67	15.29	277.28	69398.7	33.34	560.03	140164	33.19	557.26	139472
68	0.03	0.48	122.38	0.03	0.5	127.37	0.03	0.5	126.52
69	1.36	21.06	5270.69	0.28	5.26	1317.44	0.3	4.14	1035.27
70	597.36	23714.9	4.0837e+06	98.41	4481.18	771660	103.9	4630.94	797449
71	17.55	270.9	46648.6	13.76	213.47	36759	13.66	212.08	36520.3
72	18	241.02	41504.1	30.69	409.68	70546.1	25.9	345.96	59574.1
73	24.75	471.97	81274.2	11.37	204.64	35239.1	11.24	200.98	34608.4
74	16.25	156.85	27009.8	22.92	215.12	37042.9	20.6	193.82	33376.6
75	10.61	379.62	65370.2	7.28	427.13	73552.5	6.54	241.93	41659.7
76	57.81	153.35	26407.5	23.55	102.03	17570.9	22.9	103.19	17768.9
77	9.72	301.15	51858.9	1.92	78.63	13539.8	1.98	79.46	13682.4
78	20.47	756.2	130217	9.73	380.48	65518.9	8.68	344.08	59250.2
79	4.83	141.36	24342.6	4.56	147.78	25447.5	4.42	142.97	24619.8
Overall:	17.9859	529.736	101247	7.68646	202.777	35773.4	7.49696	199.76	37794.3

## Sheet: Table S6
Table S6: E2 of back-calculated data using Eq. (1) for solubility of investigated drugs in the studied solvent mixtures obtained for different concentration units
SN	Code
	1	2	3	4	5	6	7	8	9
1	0.38	0.38	0.38	0.04	0.041	0.041	0.05	0.04	0.04
2	0.27	0.27	0.27	0.03	0.03	0.03	0.03	0.03	0.03
3	0.33	0.33	0.33	0.05	0.049	0.049	0.04	0.04	0.04
4	0.31	0.31	0.31	0.06	0.06	0.06	0.04	0.04	0.04
5	0.22	0.22	0.22	0.09	0.087	0.087	0.06	0.06	0.06
6	0.04	0.04	0.04	0.02	0.017	0.017	0.02	0.02	0.02
7	0.18	0.18	0.18	0.12	0.122	0.123	0.11	0.11	0.11
8	0.21	0.21	0.21	0.1	0.104	0.103	0.1	0.1	0.1
9	0.35	0.35	0.35	0.17	0.173	0.172	0.16	0.16	0.16
10	0.32	0.32	0.32	0.25	0.257	0.256	0.2	0.2	0.2
11	0.35	0.35	0.35	0.28	0.285	0.286	0.26	0.28	0.26
12	0.8	0.78	0.79	0.13	0.134	0.134	0.13	0.13	0.13
13	0.09	0.09	0.09	0.08	0.08	0.079	0.08	0.08	0.08
14	0.01	0.01	0.01	0	0.01	0.01	0.01	0.01	0.01
15	0.46	0.45	0.45	0.14	0.137	0.137	0.14	0.14	0.14
16	0.19	0.18	0.18	0.1	0.103	0.103	0.1	0.1	0.1
17	0.04	0.04	0.04	0.04	0.04	0.04	0.04	0.04	0.04
18	0.07	0.07	0.07	0.07	0.07	0.06	0.06	0.06	0.06
19	0.26	0.25	0.25	0.2	0.21	0.21	0.2	0.21	0.21
20	0.29	0.26	0.26	0.11	0.11	0.11	0.11	0.11	0.11
21	0.11	0.11	0.11	0.07	0.07	0.07	0.07	0.07	0.07
22	0.11	0.12	0.11	0.03	0.03	0.03	0.03	0.03	0.04
23	0.05	0.05	0.05	0.04	0.03	0.03	0.04	0.04	0.04
24	0.03	0.03	0.03	0.02	0.02	0.02	0.02	0.02	0.02
25	0.06	0.06	0.06	0.08	0.08	0.08	0.08	0.08	0.08
26	0.02	0.02	0.02	0.04	0.05	0.05	0.05	0.04	0.04
27	0.16	0.17	0.12	0.08	0.08	0.08	0.08	0.08	0.08
28	0.16	0.16	0.16	0.09	0.06	0.06	0.1	0.06	0.06
29	0.08	0.08	0.08	0.05	0.05	0.05	0.05	0.05	0.05
30	0.1	0.1	0.1	0.04	0.057	0.057	0.04	0.04	0.04
31	0.07	0.07	0.07	0.03	0.035	0.035	0.04	0.04	0.04
32	0.06	0.06	0.06	0.04	0.064	0.064	0.05	0.05	0.05
33	0.06	0.07	0.07	0.05	0.051	0.051	0.06	0.06	0.06
34	0.05	0.05	0.05	0.04	0.039	0.039	0.04	0.04	0.04
35	0.07	0.07	0.07	0.05	0.052	0.052	0.05	0.05	0.05
36	0.08	0.07	0.07	0.05	0.051	0.051	0.07	0.07	0.07
37	0.23	0.22	0.22	0.11	0.159	0.158	0.11	0.14	0.11
38	0.09	0.08	0.08	0.06	0.03	0.03	0.06	0.03	0.03
39	0.11	0.11	0.11	0.13	0.135	0.134	0.14	0.1	0.14
40	0.06	0.06	0.06	0.06	0.066	0.066	0.06	0.07	0.07
41	0.23	0.23	0.23	0.18	0.19	0.19	0.13	0.15	0.15
42	0.01	0.01	0.01	0.01	0.01	0.01	0.01	0.01	0.01
43	0.21	0.21	0.21	0.11	0.11	0.11	0.09	0.09	0.09
44	0.11	0.11	0.11	0.08	0.08	0.08	0.08	0.08	0.08
45	0.01	0.02	0.02	0.02	0.03	0.03	0.02	0.03	0.03
46	0.02	0.02	0.02	0.02	0.02	0.02	0.02	0.02	0.02
47	0.13	0.08	0.08	0.04	0.05	0.05	0.04	0.05	0.05
48	0.39	0.39	0.39	0.16	0.17	0.15	0.15	0.15	0.15
49	0.16	0.15	0.16	0.11	0.12	0.12	0.11	0.12	0.12
50	0.09	0.09	0.09	0.06	0.07	0.07	0.06	0.06	0.06
51	0.06	0.06	0.06	0.09	0.09	0.09	0.11	0.11	0.11
52	0.16	0.17	0.17	0.09	0.09	0.09	0.09	0.09	0.09
53	0.03	0.03	0.03	0.03	0.02	0.03	0.03	0.03	0.03
54	0.04	0.04	0.04	0.04	0.05	0.05	0.04	0.05	0.05
55	0.15	0.15	0.15	0.03	0.02	0.02	0.03	0.02	0.02
56	0.02	0.02	0.02	0.02	0.02	0.02	0.02	0.02	0.02
57	0.03	0.04	0.04	0.02	0.02	0.02	0.02	0.02	0.02
58	0.13	0.13	0.13	0.12	0.116	0.116	0.12	0.12	0.12
59	0.07	0.07	0.07	0.05	0.056	0.056	0.06	0.06	0.06
60	0.08	0.07	0.08	0.05	0.053	0.054	0.05	0.05	0.05
61	0.05	0.05	0.05	0.04	0.041	0.041	0.04	0.04	0.04
62	0.32	0.56	0.56	0.19	0.176	0.176	0.19	0.18	0.18
63	0.11	0.11	0.11	0.08	0.029	0.029	0.03	0.04	0.04
64	0.05	0.05	0.05	0.04	0.04	0.04	0.04	0.04	0.04
65	0.06	0.06	0.06	0.07	0.074	0.075	0.07	0.07	0.07
66	0.05	0.05	0.05	0.05	0.047	0.047	0.05	0.05	0.05
67	0.25	0.25	0.25	0.26	0.245	0.245	0.26	0.24	0.24
68	0.05	0.05	0.05	0.05	0.048	0.048	0.05	0.05	0.05
69	0.13	0.13	0.13	0.05	0.048	0.048	0.05	0.05	0.05
70	0.33	0.32	0.32	0.06	0.059	0.059	0.06	0.06	0.06
71	0.04	0.04	0.04	0.03	0.03	0.03	0.03	0.03	0.03
72	0.08	0.08	0.08	0.13	0.132	0.132	0.11	0.11	0.11
73	0.04	0.04	0.04	0.02	0.018	0.018	0.02	0.02	0.02
74	0.11	0.11	0.11	0.11	0.111	0.111	0.11	0.11	0.11
75	0.09	0.1	0.1	0.11	0.116	0.116	0.06	0.06	0.06
76	0.04	0.04	0.04	0.022	0.028	0.028	0.03	0.03	0.03
77	0.11	0.11	0.11	0.03	0.033	0.033	0.03	0.03	0.03
78	0.11	0.11	0.11	0.05	0.048	0.048	0.04	0.04	0.04
79	0.03	0.03	0.03	0.03	0.035	0.035	0.03	0.03	0.03
Overall:	0.140633	0.142152	0.141772	0.0758481	0.0768481	0.0765696	0.0729114	0.0725316	0.0725316
